# Supplementary material for: Contrasting bioavailability of enterobactin- and ferrichrome-bound iron to SAR11 and other marine heterotrophs
Source: ISME Commun. 2026 Apr 23;6(1):ycag113. doi: 10.1093/ismeco/ycag113 (PMC13271415; doi:10.1093/ismeco/ycag113)
Supplement: Supplementary_materials_ycag113_TableS1 [file supplementary_materials_ycag113_tables1.xlsx]

## Sheet: SAR11
Treatment	Strain	µ (d-1)	SD µ	Max Yield (cell mL-1)	SD Yield	Percent of No Addition	Time Point (hrs)	Figure
No Addition	HTCC1062	0.442915	0.0157939	6.43187e+06	581021	1	14	Fig. 2A
25 nM Ent	HTCC1062	0.399779	0.00542231	5.2142e+06	86719.9	0.810682	14	Fig. 2A
50 nM Ent	HTCC1062	0.392176	0.00205888	5213225	92312.8	0.810531	14	Fig. 2A
100 nM Ent	HTCC1062	0.387982	0.0132353	5061120	149185	0.786882	14	Fig. 2A
No Addition	HTCC1062	0.536469	0.00193295	8.89615e+06	229507	1	14	Fig. 2B
25 nM Fer	HTCC1062	0.364892	0.0291923	662533	151019	0.0744741	14	Fig. 2B
50 nM Fer	HTCC1062	0.113816	0.00459473	99953.3	5628.57	0.0112356	12	Fig. 2B
100 nM Fer	HTCC1062	0.0373144	0.00241427	47686.7	1433.07	0.00536037	8	Fig. 2B
No Addition	HTCC7211	0.711446	0.00268376	3.75476e+07	1.26305e+06	1	14	Fig. 2C,D
100 nM Ent	HTCC7211	0.646867	0.00698432	3.41903e+07	1.49371e+06	0.910587	14	Fig. 2C
200 nM Ent	HTCC7211	0.644152	0.00540126	2.86689e+07	1.18903e+06	0.763536	14	Fig. 2C
100 nM Fer	HTCC7211	0.416795	0.0240373	326304	100618	0.00869041	14	Fig. 2D
200 nM Fer	HTCC7211	0.31318	0.00712981	121041	13927	0.00322366	12	Fig. 2D
No Addition	HTCC7211	0.542084	0.00696928	1.52238e+07	226800	1	14	Fig.4E
100 nM Ent	HTCC7211	0.469519	0.0291049	1.26319e+07	336695	0.829751	14	Fig. 4E
100 nM Fer	HTCC7211	0.28838	0.0114635	175692	13546	0.0115406	12	Fig. 4E
100 nM Ferriox	HTCC7211	0.291501	0.0119684	185226	14122.5	0.0121669	12	Fig. 4E
No Addition	HTCC7211	0.551497	0.00495947	2.85742e+07	4.62788e+06	1	14	Fig. 5A, S3
100 nM Ent	HTCC7211	0.538352	0.00414483	2.56786e+07	1.88873e+06	0.898663	14	Fig. 5A, S3
100 nM Ent RS	HTCC7211	0.491892	0.00403114	1.43861e+07	1.19558e+06	0.503463	14	Fig. 5A, S3
1 µM Ent	HTCC7211	0.515915	0.0253622	1.3076e+07	341420	0.457615	14	Fig. 5A, S3
100 nM Fer	HTCC7211	0.382817	0.0155921	373843	8275.07	0.0130832	12	Fig. S3
100 nM Fer + 1 µM Ent	HTCC7211	0.261518	0.0177286	250548	94745.9	0.00876832	14	Fig. S3
*Growth rates are calculated as the slope of the natural log of cell mL-1 for time points 2-6 days for all treatments.

## Sheet: Pinhibens-Vharveyi
Treatment	Strain	µ (d-1)	SD µ	Max Yield (OD500)	SD Yield	Percent of No Addition	Time Point (hrs)	Figure
No Addition - New	P. inhibens	0.936274	0.0119951	0.1925	0.00212132	1	29	Fig. 5B, S4A
100 nM Ent-New	P. inhibens	0.552088	0.0321401	0.1525	0.00212132	0.792208	45	Fig. 5B, S4A
200 nM Ent-New	P. inhibens	0.473347	0.0033036	0.149	0.00282843	0.774026	45	Fig. S4A
1 µM Ent-New	P. inhibens	0.203232	0.00444407	0.1085	0.00212132	0.563636	16	Fig. 5B, S4A
100 nM Fer-New	P. inhibens	1.10084	0.0341934	0.205	0.00707107	1.06494	31	Fig. S4A
200 nM Fer-New	P. inhibens	1.27729	0.0184598	0.208	0	1.08052	48	Fig. S4A
1 µM Fer-New	P. inhibens	1.38142	0.0802893	0.2035	0.00212132	1.05714	48	Fig. S4A
No Addition - Old	P. inhibens	0.711014	0.0439862	0.172	0.00282843	1	27	Fig. S4B
100 nM Ent-Old	P. inhibens	0.658213	0.0062966	0.154	0.00282843	0.895349	27	Fig. S4B
200 nM Ent-Old	P. inhibens	0.616725	0.00728082	0.144	0.00282843	0.837209	27	Fig. S4B
1 µM Ent-Old	P. inhibens	0.59404	0.0285835	0.1365	0.00212132	0.793605	41	Fig. S4B
100 nM Fer-Old	P. inhibens	1.66061	0.0998763	0.19	0.00141421	1.10465	12	Fig. S4B
200 nM Fer-Old	P. inhibens	1.7111	4.51578e-05	0.1915	0.00777817	1.11337	28	Fig. S4B
1 µM Fer-Old	P. inhibens	1.69237	0.00179177	0.1825	0.00212132	1.06105	28	Fig. S4B
No Addition - New	V. harveyi	3.93752	0.0333461	0.3305	0.00494975	1	16	Fig. 5C, S4C
100 nM Ent-New	V. harveyi	4.07866	0.144764	0.333	0.00282843	1.00756	15	Fig. 5C, S4C
200 nM Ent-New	V. harveyi	3.93751	0.156528	0.3405	0.00212132	1.03026	16	Fig. S4C
1 µM Ent-New	V. harveyi	3.47344	0.265891	0.35	0.0268701	1.059	16	Fig. 5C, S4C
100 nM Fer-New	V. harveyi	3.7139	0.105472	0.3035	0.00494975	0.918306	15	Fig. S4C
200 nM Fer-New	V. harveyi	3.73542	0.134131	0.2885	0.00777817	0.87292	14	Fig. S4C
1 µM Fer-New	V. harveyi	3.40675	0.0380119	0.2705	0.00353553	0.818457	13	Fig. S4C
No Addition - Old	V. harveyi	4.11382	0.042782	0.3735	0.00353553	1	15	Fig. S4D
100 nM Ent-Old	V. harveyi	4.28281	0.214423	0.366	0	0.97992	15	Fig. S4D
200 nM Ent-Old	V. harveyi	4.34488	0.0368687	0.367	0.00282843	0.982597	15	Fig. S4D
1 µM Ent-Old	V. harveyi	4.27089	0.0180173	0.3745	0.00212132	1.00268	15	Fig. S4D
100 nM Fer-Old	V. harveyi	2.15486	0.110273	0.2085	0.00212132	0.558233	14	Fig. S4D
200 nM Fer-Old	V. harveyi	1.91226	0.04051	0.2015	0.00353553	0.539491	14	Fig. S4D
1 µM Fer-Old	V. harveyi	1.71449	0.190142	0.193	0.00282843	0.516734	15	Fig. S4D
*Growth rates are calculated as the slope of the natural log of OD500 for time points 2-8 hours for all treatments.
